# Supplementary material for: Preserving spatial and quantitative information in unpaired biomedical image-to-image translation
Source: Cell Rep Methods. 2025 Jun 9;5(6):101074. doi: 10.1016/j.crmeth.2025.101074 (PMC12272260; doi:10.1016/j.crmeth.2025.101074)
Supplement: Table S2. Excel file containing additional data too large to fit in a PDF, related to Figures 2, 3, 4, and 5 [file mmc2.xlsx]

## Sheet: Figure 2C - Number of neurons
	Cytosolic	STABLE	CycleGAN	MUNIT	SANTA	UTOM
N (=neurons)	736	739	675	625	701	707

## Sheet: Figure 2D - Distance
	STABLE	CycleGAN	MUNIT	SANTA	UTOM
N (=neurons)	736	736	736	736	736
Mean	4.55	9.55	11.2	10.2	10
Median	3.3	8.98	9.58	9.41	9.2
SD	3.74	4.62	7.58	5.24	5.15
SEM	0.138	0.17	0.279	0.193	0.19
95% CI	[-, -]	[-5.43, -4.57]	[-7.23, -6.01]	[-6.1, -5.17]	[-5.91, -4.99]
p-value	-	4.441e-99	1.423e-87	1.158e-105	6.105e-102

## Sheet: Figure 2E - IOU score
	STABLE	CycleGAN	MUNIT	SANTA	UTOM
N (=neurons)	736	736	736	736	736
Mean	0.499	0.21	0.192	0.193	0.199
Median	0.554	0.188	0.155	0.186	0.187
SD	0.224	0.145	0.165	0.12	0.121
SEM	0.00826	0.00535	0.0061	0.00444	0.00447
95% CI	[-, -]	[0.269, 0.308]	[0.287, 0.327]	[0.287, 0.324]	[0.282, 0.319]
p-value	-	2.945e-149	3.997e-154	7.893e-176	9.916e-171

## Sheet: Figure 2F - Activity PCC
	STABLE	CycleGAN	MUNIT	SANTA	UTOM
N (=neurons)	736	736	736	736	736
Mean	0.701	0.63	0.273	0.106	0.474
Median	0.803	0.699	0.291	0.124	0.518
SD	0.297	0.282	0.362	0.344	0.316
SEM	0.0109	0.0104	0.0133	0.0127	0.0117
95% CI	[-, -]	[0.0414, 0.101]	[0.394, 0.462]	[0.562, 0.628]	[0.196, 0.259]
p-value	-	2.832e-06	1.293e-113	2.437e-200	4.234e-43

## Sheet: Figure 3C - Number of nuclei
	Fluorescence	STABLE	CycleGAN	MUNIT	SANTA	UTOM
N (=samples)	72	72	72	72	72	72
Mean	272	262	316	316	292	307
Median	207	208	291	290	258	250
SD	187	169	142	142	141	198
SEM	22.1	19.9	16.8	16.8	16.6	23.3

## Sheet: Figure 3D - Distance 
	STABLE	CycleGAN	MUNIT	SANTA	UTOM
N (=samples)	72	72	72	72	72
Mean	0.896	16	6.41	2.81	2.74
Median	0.866	15.5	6.37	2.75	2.72
SD	0.143	3.85	0.418	0.278	0.12
SEM	0.0169	0.453	0.0493	0.0328	0.0142
95% CI	[-, -]	[-16.0, -14.2]	[-5.62, -5.41]	[-1.99, -1.84]	[-1.89, -1.80]
p-value	-	5.667e-69	5.044e-137	2.402e-94	8.952e-123

## Sheet: Figure 3E - IOU score
	STABLE	CycleGAN	MUNIT	SANTA	UTOM
N (=samples)	72	72	72	72	72
Mean	0.7	0.000402	0.172	0.477	0.484
Median	0.713	0	0.172	0.484	0.484
SD	0.0603	0.00298	0.0226	0.0564	0.0511
SEM	0.00711	0.000351	0.00266	0.00664	0.00602
95% CI	[-, -]	[0.686, 0.714]	[0.513, 0.543]	[0.204, 0.243]	[0.198, 0.235]
p-value	-	1.655e-132	1.351e-111	1.038e-49	3.503e-50

## Sheet: Figure 4C - Number of nuclei
	DAPI (ground-truth)	STABLE	CycleGAN	UTOM
N (=nuclei)	279	278	252	344

## Sheet: Figure 4D - Distance
	STABLE	CycleGAN	UTOM
N (=nuclei)	279	279	279
Mean	12.5	21.3	25.4
Median	6.03	9.44	14.6
SD	19.7	25.3	24.7
SEM	1.18	1.51	1.48
95% CI	[-, -]	[-12.6, -5.04]	[-16.6, -9.19]
p-value	-	5.464e-06	2.401e-11

## Sheet: Figure 4E - IOU score
	STABLE	CycleGAN	UTOM
N (=nuclei)	279	279	279
Mean	0.464	0.23	0.17
Median	0.505	0.251	0.129
SD	0.211	0.184	0.179
SEM	0.0126	0.011	0.0107
95% CI	[-, -]	[0.202, 0.267]	[0.262, 0.327]
p-value	-	2.043e-38	1.874e-56

[truncated: 23 more sheets: Figure 5B - RMSE, Figure 5C - MAE, Figure 5D - RSNR, Figure 5E - SSIM, Figure 5F - PCC, Figure S2B - Number of neurons, Figure S2C - Distance , Figure S2D - IOU score, Figure S2E - Activity PCC, Figure S2G - Number of neurons, Figure S2H - Distance, Figure S2I - IOU score, Figure S2J - Activity PCC, Figure S3C - RMSE, Figure S3D - MAE, Figure S3E - PSNR, Figure S3F - SSIM, Figure S3G - PCC, Figure S4C - RMSE, Figure S4D - MAE …]
